# Supplementary material for: MICAL1 Contributes to Myogenic Differentiation by Modulating Actin Remodeling and YAP1 Nuclear Localization in C2C12 Myoblasts
Source: Int J Mol Sci. 2026 Jul 22;27(14):6505. doi: 10.3390/ijms27146505 (PMC13409775; doi:10.3390/ijms27146505)
Supplement: Supplementary file 1 [file ijms-27-06505-s001.zip]

Archive with 2 entries (2 files):
- Supplement Figure S1-S4.pdf
- Supplementary Table S1,2.pdf
